# Supplementary material for: Impact of Modular Architecture on Activity of Glycoside Hydrolase Family 5 Subfamily 8 Mannanases
Source: Molecules. 2022 Mar 16;27(6):1915. doi: 10.3390/molecules27061915 (PMC8952944; doi:10.3390/molecules27061915)
Supplement: Supplementary file 1 [file molecules-27-01915-s001.zip]

Archive with 4 entries (4 files):
- Figure_S1.pdf
- Figure_S2.pdf
- Figure_S3.pdf
- Figure_S4_original_AGE_gels.pdf
